# Supplementary material for: Gesture Recognition Based on a Convolutional Neural Network–Bidirectional Long Short-Term Memory Network for a Wearable Wrist Sensor with Multi-Walled Carbon Nanotube/Cotton Fabric Material
Source: Micromachines (Basel). 2024 Jan 26;15(2):185. doi: 10.3390/mi15020185 (PMC10890478; doi:10.3390/mi15020185)
Supplement: Supplementary file 1 [file micromachines-15-00185-s001.zip]

Archive with 1 entries (1 files):
- micromachines-2714920-supplementary.pdf
